# Supplementary material for: Genome architecture of Lactobacillus plantarum PS128, a probiotic strain with potential immunomodulatory activity
Source: Gut Pathog. 2015 Aug 15;7:22. doi: 10.1186/s13099-015-0068-y (PMC4536865; doi:10.1186/s13099-015-0068-y)
Supplement: Supplementary file 3 — Additional file 3: Figure S3. ARDB search result. [file 13099_2015_68_MOESM3_ESM.xlsx]

## Sheet: Sheet1
query ID	q-start	q-end	hit (ARDB - accession ID)	ARO	resistant antibiotics	source organism	e-value	hit coverage	hit identity (%)	hit coverage x identity (%)
chr_contig_1	2210137	2211053	NC_010079.5776798	ARO:3001312 - elfamycin resistant EF-Tu ARO:1000001 process or component of antibiotic biology or chemistry	elfamycin	Staphylococcus aureus subsp. aureus USA300_TCH1516	2e-138	77.13	76.81	59.24
chr_contig_1	2210137	2211053	NC_009641.5331936	ARO:3001312 - elfamycin resistant EF-Tu ARO:1000001 process or component of antibiotic biology or chemistry	elfamycin	Staphylococcus aureus subsp. aureus str. Newman	2e-138	77.13	76.81	59.24
chr_contig_1	2210137	2211053	NC_007795.3920383	ARO:3001312 - elfamycin resistant EF-Tu ARO:1000001 process or component of antibiotic biology or chemistry	elfamycin	Staphylococcus aureus subsp. aureus NCTC 8325	2e-138	77.13	76.81	59.24
chr_contig_1	2210137	2211053	NC_007793.3913938	ARO:3001312 - elfamycin resistant EF-Tu ARO:1000001 process or component of antibiotic biology or chemistry	elfamycin	Staphylococcus aureus subsp. aureus USA300_FPR3757	2e-138	77.13	76.81	59.24
chr_contig_1	2210137	2211053	NC_003923.1002614	ARO:3001312 - elfamycin resistant EF-Tu ARO:1000001 process or component of antibiotic biology or chemistry	elfamycin	Staphylococcus aureus subsp. aureus MW2	2e-138	77.13	76.81	59.24
chr_contig_1	2210137	2211053	NC_002953.2862502	ARO:3001312 - elfamycin resistant EF-Tu ARO:1000001 process or component of antibiotic biology or chemistry	elfamycin	Staphylococcus aureus subsp. aureus MSSA476	2e-138	77.13	76.81	59.24
chr_contig_1	2210137	2211053	NC_002952.2860408	ARO:3001312 - elfamycin resistant EF-Tu ARO:1000001 process or component of antibiotic biology or chemistry	elfamycin	Staphylococcus aureus subsp. aureus MRSA252	2e-138	77.13	76.81	59.24
chr_contig_1	2210137	2211053	NC_002951.3236433	ARO:3001312 - elfamycin resistant EF-Tu ARO:1000001 process or component of antibiotic biology or chemistry	elfamycin	Staphylococcus aureus subsp. aureus COL	2e-138	77.13	76.81	59.24
chr_contig_1	2210137	2211053	BA000017.4.gene565	ARO:3001312 - elfamycin resistant EF-Tu ARO:1000001 process or component of antibiotic biology or chemistry	elfamycin	Staphylococcus aureus subsp. aureus Mu50	1e-136	77.13	76.7	59.16
chr_contig_1	2210137	2211053	NC_009782.1.5559395	ARO:3001312 - elfamycin resistant EF-Tu ARO:1000001 process or component of antibiotic biology or chemistry	elfamycin	Staphylococcus aureus subsp. aureus Mu3	1e-136	77.13	76.7	59.16
chr_contig_1	2210137	2211053	NC_009632.5315073	ARO:3001312 - elfamycin resistant EF-Tu ARO:1000001 process or component of antibiotic biology or chemistry	elfamycin	Staphylococcus aureus subsp. aureus JH1	1e-136	77.13	76.7	59.16
chr_contig_1	2210137	2211053	NC_009487.5167133	ARO:3001312 - elfamycin resistant EF-Tu ARO:1000001 process or component of antibiotic biology or chemistry	elfamycin	Staphylococcus aureus subsp. aureus JH9	1e-136	77.13	76.7	59.16
chr_contig_1	2210137	2211053	NC_013450.8613273	ARO:3001312 - elfamycin resistant EF-Tu ARO:1000001 process or component of antibiotic biology or chemistry	elfamycin	Staphylococcus aureus subsp. aureus ED98	1e-136	77.13	76.7	59.16
chr_contig_1	2210137	2211053	NC_007622.3795131	ARO:3001312 - elfamycin resistant EF-Tu ARO:1000001 process or component of antibiotic biology or chemistry	elfamycin	Staphylococcus aureus RF122	1e-136	77.13	76.7	59.16
chr_contig_1	2210137	2211053	NC_002758.1120521	ARO:3001312 - elfamycin resistant EF-Tu ARO:1000001 process or component of antibiotic biology or chemistry	elfamycin	Staphylococcus aureus subsp. aureus Mu50	1e-136	77.13	76.7	59.16
chr_contig_1	2210137	2211053	NC_002745.1123311	ARO:3001312 - elfamycin resistant EF-Tu ARO:1000001 process or component of antibiotic biology or chemistry	elfamycin	Staphylococcus aureus subsp. aureus N315	1e-136	77.13	76.7	59.16
chr_contig_1	1993301	1993613	AF028811.1.gene1	ARO:3002875 dfrE (trimethoprim resistant dihydrofolate reductase) ARO:1000001 process or component of antibiotic biology or chemistry	trimethoprim	Enterococcus faecalis	2e-35	67.97	75.95	51.62
